# Supplementary material for: Development and Validation of a Rapid Lateral Flow E1/E2-Antigen Test and ELISA in Patients Infected with Emerging Asian Strain of Chikungunya Virus in the Americas
Source: Viruses. 2020 Sep 1;12(9):971. doi: 10.3390/v12090971 (PMC7552019; doi:10.3390/v12090971)
Supplement: Supplementary file 1 [file viruses-12-00971-s001.zip]

Archive with 12 entries (12 files):
- Supp Fig Legends.docx
- __MACOSX/._Supp Fig Legends.docx
- SuppFig1 (1).tiff
- __MACOSX/._SuppFig1 (1).tiff
- SuppFig2 (1).tiff
- __MACOSX/._SuppFig2 (1).tiff
- SuppFig3.png
- __MACOSX/._SuppFig3.png
- SuppFig4 (1).tiff
- __MACOSX/._SuppFig4 (1).tiff
- TableS1andLegend.docx
- __MACOSX/._TableS1andLegend.docx
